# Supplementary material for: Disruption of the Expression of the Placental Clock and Melatonin Genes in Preeclampsia
Source: Int J Mol Sci. 2023 Jan 25;24(3):2363. doi: 10.3390/ijms24032363 (PMC9917141; doi:10.3390/ijms24032363)
Supplement: Supplementary file 1 [file ijms-24-02363-s001.zip]

Archive with 1 entries (1 files):
- ijms-2103641-supplementary.pdf
